# Supplementary material for: Differences in Vitamin A Levels and Their Association with the Atherogenic Index of Plasma and Subclinical Hypothyroidism in Adults: A Cross-Sectional Analysis in China
Source: Nutrients. 2024 Aug 8;16(16):2613. doi: 10.3390/nu16162613 (PMC11357057; doi:10.3390/nu16162613)
Supplement: Supplementary file 1 [file nutrients-16-02613-s001.zip]

Archive with 1 entries (1 files):
- nutrients-3117301-supplementary.pdf
